# Supplementary material for: Levels of Phthalates, Bisphenol-A, Nonylphenol, and Microplastics in Fish in the Estuaries of Northern Taiwan and the Impact on Human Health
Source: Toxics. 2021 Oct 1;9(10):246. doi: 10.3390/toxics9100246 (PMC8540681; doi:10.3390/toxics9100246)
Supplement: Supplementary file 1 [file toxics-09-00246-s001.zip]

Archive with 1 entries (1 files):
- toxics-1343585-supplementary.pdf
